# Supplementary material for: Excretion Dynamics of Arboviruses in Mosquitoes and the Potential Use in Vector Competence Studies and Arbovirus Surveillance
Source: Trop Med Infect Dis. 2023 Aug 11;8(8):410. doi: 10.3390/tropicalmed8080410 (PMC10459540; doi:10.3390/tropicalmed8080410)
Supplement: Supplementary file 1 [file tropicalmed-08-00410-s001.zip]

Archive with 1 entries (1 files):
- tropicalmed-2507168-supplementary.pdf
